# Supplementary material for: Non-Foliar Photosynthesis in Pea (Pisum sativum L.) Plants: Beyond the Leaves to Inside the Seeds
Source: Plants (Basel). 2024 Oct 21;13(20):2945. doi: 10.3390/plants13202945 (PMC11511552; doi:10.3390/plants13202945)
Supplement: Supplementary file 1 [file plants-13-02945-s001.zip]

Archive with 1 entries (1 files):
- plants-3235710-supplementary.pdf
